# Supplementary material for: Substrate accumulation and extracellular matrix remodelling promote persistent upper airway disease in mucopolysaccharidosis patients on enzyme replacement therapy
Source: PLoS One. 2018 Sep 18;13(9):e0203216. doi: 10.1371/journal.pone.0203216 (PMC6143186; doi:10.1371/journal.pone.0203216)
Supplement: S1 Table — (XLSX) [file pone.0203216.s001.xlsx]

## Sheet: S1 Table Human Collagen IV
Collagen IV
Pt ID	Age	MPS	Sample / Organ	SECTION	NO	Area	Mean Intensity	Std Dev	Min	Max	IntDen	RawIntDen
3		4	TONSIL	1		1367183	9.293	7.128	0	231	12705575	12705575
				2		1367183	20.307	30.411	0	255	27763989	27763989
				3		1367183	28.195	42.732	0	255	38547939	38547939
				4		1367183	29.357	36.668	0	255	40137028	40137028
				5		1367183	12.646	24.166	0	255	17289304	17289304
				6		1367183	14.318	32.962	0	255	19575426	19575426
				7		1367183	34.614	41.305	0	255	47324120	47324120
				8		1367183	17.889	20.027	0	255	24457781	24457781
				9		1367183	26.329	24.131	0	255	35997154	35997154
				10	Mean	1367183	21.439	28.837	0	252.333	29310924	29310924
				11	SD	0	8.626	11.304	0	8	1.17935e+07	1.17935e+07
				12	Min	1367183	9.293	7.128	0	231	12705575	12705575
				13	Max	1367183	34.614	42.732	0	255	47324120	47324120
4		6	TONSIL	1		1367183	42.916	44.087	0	255	58673548	58673548
				2		1367183	28.706	31.257	0	255	39246593	39246593
				3		1367183	25.95	33.274	0	255	35478093	35478093
				4		1367183	25.166	44.857	0	255	34406131	34406131
				5		1367183	26.25	46.56	0	255	35888425	35888425
				6		1367183	44.849	54.582	0	255	61316430	61316430
				7	Mean	1367183	32.306	42.436	0	255	4.41682e+07	4.41682e+07
				8	SD	0	9.065	8.741	0	0	1.2394e+07	1.2394e+07
				9	Min	1367183	25.166	31.257	0	255	34406131	34406131
				10	Max	1367183	44.849	54.582	0	255	61316430	61316430
5		3	ADENOID - POOR	1		1367183	21.591	18.2	0	120	29518719	29518719
				2		1367183	31.819	26.213	0	255	43501865	43501865
				3	Mean	1367183	26.705	22.207	0	187.5	36510292	36510292
				4	SD	0	7.232	5.666	0	95.459	9.88758e+06	9.88758e+06
				5	Min	1367183	21.591	18.2	0	120	29518719	29518719
				6	Max	1367183	31.819	26.213	0	255	43501865	43501865
6		1H	ADENOID	1		1367183	26.412	45.501	0	255	36109994	36109994
				2		1367183	30.008	45.995	0	255	41026698	41026698
				3		1367183	19.109	39.213	0	255	26124817	26124817
				4		1367183	23.533	38.784	0	255	32173717	32173717
				5		1367183	19.031	37.197	0	255	26019071	26019071
				6		1367183	27.259	22.211	0	255	37267748	37267748
				7		1367183	13.797	32.015	0	255	18863481	18863481
				8		1367183	17.887	31.314	0	255	24454352	24454352
				9		1367183	18.134	36.054	0	255	24792524	24792524
				10	Mean	1367183	21.685	36.476	0	255	2.9648e+07	2.9648e+07
				11	SD	0	5.351	7.379	0	0	7.3153e+06	7.3153e+06
				12	Min	1367183	13.797	22.211	0	255	18863481	18863481
				13	Max	1367183	30.008	45.995	0	255	41026698	41026698
7		6	TONSIL	1		1367183	28.215	45.814	0	255	38575491	38575491
				2		1367183	28.938	36.178	0	255	39563878	39563878
				3		1367183	24.796	41.12	0	255	33900190	33900190
				4		1367183	29.075	40.177	0	255	39750847	39750847
				5		1367183	30.411	34.253	0	255	41577210	41577210
				6		1367183	22.709	28.722	0	255	31047927	31047927
				7	Mean	1367183	27.357	37.711	0	255	3.74026e+07	3.74026e+07
				8	SD	0	2.956	5.975	0	0	4.04072e+06	4.04072e+06
				9	Min	1367183	22.709	28.722	0	255	31047927	31047927
				10	Max	1367183	30.411	45.814	0	255	41577210	41577210
7		6	ADENOID	1		1367183	27.2	38.695	0	255	37187985	37187985
				2		1367183	22.916	29.985	0	255	31330459	31330459
				3		1367183	18.468	29.033	0	255	25249053	25249053
				4		1367183	25.632	29.073	0	255	35044312	35044312
				5		1367183	23.184	22.768	0	255	31696705	31696705
				6		1367183	25.926	32.222	0	255	35445524	35445524
				7	Mean	1367183	23.888	30.296	0	255	3.2659e+07	3.2659e+07
				8	SD	0	3.13	5.179	0	0	4.27936e+06	4.27936e+06
				9	Min	1367183	18.468	22.768	0	255	25249053	25249053
				10	Max	1367183	27.2	38.695	0	255	37187985	37187985
8		4	ADENOID-POOR	1		1367183	21.583	22.667	0	255	29508172	29508172
				2		1367183	24.916	37.977	0	255	34064222	34064222
				3		1367183	25.44	20.915	0	255	34780741	34780741
				4	Mean	1367183	23.98	27.187	0	255	3.27844e+07	3.27844e+07
				5	SD	0	2.092	9.386	0	0	2.85981e+06	2.85981e+06
				6	Min	1367183	21.583	20.915	0	255	29508172	29508172
				7	Max	1367183	25.44	37.977	0	255	34780741	34780741
																SECTION	NO	Area	Mean Intensity	Std Dev	Min	Max	IntDen	RawIntDen
9		1	ADENOID	1		1367183	40.255	37.259	0	255	55035379	55035379		OUTLIER	Repeat	1		1429693	33.322	34.779	0	255	47640531	47640531
				2		1367183	39.74	42.101	0	255	54332222	54332222				2		1429693	29.973	31.781	0	255	42851704	42851704
				3		1367183	54.104	48.444	0	255	73969905	73969905				3		1429693	36.035	44	0	255	51519068	51519068
				4	Mean	1367183	44.7	42.601	0	255	61112502	61112502				4	Mean	1429693	33.11	36.853	0	255	47337101	47337101
				5	SD	0	8.148	5.609	0	0	1.11404e+07	1.11404e+07				5	SD	0	3.037	6.368	0	0	4.34164e+06	4.34164e+06
				6	Min	1367183	39.74	37.259	0	255	54332222	54332222				6	Min	1429693	29.973	31.781	0	255	42851704	42851704
				7	Max	1367183	54.104	48.444	0	255	73969905	73969905				7	Max	1429693	36.035	44	0	255	51519068	51519068
9		1	TONSIL	1		1367183	15.1	33.967	0	255	20644105	20644105
				2		1367183	14.492	31.385	0	255	19813640	19813640
				3		1367183	17.772	25.095	0	255	24297697	24297697
				4		1367183	22.195	34.947	0	255	30344109	30344109
				5		1367183	22.025	40.911	0	255	30112230	30112230
				6		1367183	18.438	32.851	0	255	25208291	25208291
				7		1367183	21.239	41.435	0	255	29037105	29037105
				8		1367183	13.079	32.693	0	255	17880935	17880935
				9		1367183	25.029	38.116	0	255	34219519	34219519
				10	Mean	1367183	18.819	34.6	0	255	2.57286e+07	2.57286e+07
				11	SD	0	4.075	5.084	0	0	5.57118e+06	5.57118e+06
				12	Min	1367183	13.079	25.095	0	255	17880935	17880935
				13	Max	1367183	25.029	41.435	0	255	34219519	34219519
11		C	ADENOID-POOR	1		1367183	22.786	31.654	0	255	31153012	31153012
				2		1367183	18.024	30.423	0	255	24642114	24642114
				3		1367183	17.588	26.415	0	255	24045549	24045549
				4	Mean	1367183	19.466	29.497	0	255	2.66136e+07	2.66136e+07
				5	SD	0	2.884	2.74	0	0	3.94258e+06	3.94258e+06
				6	Min	1367183	17.588	26.415	0	255	24045549	24045549
				7	Max	1367183	22.786	31.654	0	255	31153012	31153012
12		4	TONSIL	1		1367183	22.383	33.817	0	255	30602300	30602300
				2		1367183	28.113	32.301	0	255	38436187	38436187
				3		1367183	27.842	35.592	0	255	38065745	38065745
				4		1367183	26	41.517	0	255	35546151	35546151
				5		1367183	20.347	32.489	0	255	27818716	27818716
				6	Mean	1367183	24.937	35.143	0	255	3.40938e+07	3.40938e+07
				7	SD	0	3.437	3.798	0	0	4.69865e+06	4.69865e+06
				8	Min	1367183	20.347	32.301	0	255	27818716	27818716
				9	Max	1367183	28.113	41.517	0	255	38436187	38436187
13		C	TONSIL	1		1367183	12.338	26.727	0	255	16868468	16868468
				2		1367183	9.865	32.366	0	255	13486906	13486906
				3		1367183	12.449	32.261	0	255	17019999	17019999
				4		1367183	6.256	13.691	0	255	8552755	8552755
				5		1367183	10.14	14.524	0	255	13863472	13863472
				6		1367183	9.876	14.082	0	252	13502529	13502529
				7		1367183	8.287	17.141	0	255	11329526	11329526
				8		1367183	4.835	16.918	0	255	6610140	6610140
				9		1367183	6.957	25.702	0	255	9511379	9511379
				10	Mean	1367183	9	21.49	0	254.667	1.2305e+07	1.2305e+07
				11	SD	0	2.632	7.774	0	1	3.59831e+06	3.59831e+06
				12	Min	1367183	4.835	13.691	0	252	6610140	6610140
				13	Max	1367183	12.449	32.366	0	255	17019999	17019999
13		C	ADENOID	1		1367183	6.374	32.231	0	255	8714855	8714855
				2		1367183	12.068	31.262	0	255	16498528	16498528
				3		1367183	15.867	40.265	0	255	21692484	21692484
				4		1367183	14.763	33.741	0	255	20183192	20183192
				5		1367183	6.937	25.255	0	255	9484670	9484670
				6		1367183	15.867	40.265	0	255	21692484	21692484
				7		1367183	8.594	22.628	0	255	11749218	11749218
				8		1367183	7.426	25.247	0	255	10152291	10152291
				9		1367183	13.02	27.788	0	255	17800519	17800519
				10	Mean	1367183	11.213	30.965	0	255	1.53298e+07	1.53298e+07
				11	SD	0	3.918	6.396	0	0	5.35658e+06	5.35658e+06
				12	Min	1367183	6.374	22.628	0	255	8714855	8714855
				13	Max	1367183	15.867	40.265	0	255	21692484	21692484
14		C	ADENOID	1		1367183	11.012	21.238	0	255	15055725	15055725
				2		1367183	10.6	26.483	0	255	14491504	14491504
				3		1367183	10.349	27.469	0	255	14148585	14148585
				4		1367183	11.694	24.248	0	255	15988506	15988506
				5		1367183	8.8	21.025	0	255	12030814	12030814
				6		1367183	7.95	26.669	0	255	10868612	10868612
				7	Mean	1367183	10.067	24.522	0	255	1.3764e+07	1.3764e+07
				8	SD	0	1.414	2.837	0	0	1.93294e+06	1.93294e+06
				9	Min	1367183	7.95	21.025	0	255	10868612	10868612
				10	Max	1367183	11.694	27.469	0	255	15988506	15988506
14		C	TONSIL	1		1367183	10.019	32.401	0	255	13698220	13698220
				2		1367183	7.879	24.637	0	255	10771892	10771892
				3		1367183	11.093	34.479	0	255	15166810	15166810
				4		1367183	11.631	33.222	0	255	15902146	15902146
				5		1367183	9.155	35.911	0	255	12517103	12517103
				6		1367183	13.552	38.144	0	255	18528613	18528613
				7		1367183	7.964	29.646	0	255	10888607	10888607
				8		1367183	11.891	24.201	0	255	16257019	16257019
				9	Mean	1367183	10.398	31.58	0	255	1.42163e+07	1.42163e+07
				10	SD	0	2.005	5.071	0	0	2.7412e+06	2.7412e+06
				11	Min	1367183	7.879	24.201	0	255	10771892	10771892
				12	Max	1367183	13.552	38.144	0	255	18528613	18528613
