# Supplementary material for: Substrate accumulation and extracellular matrix remodelling promote persistent upper airway disease in mucopolysaccharidosis patients on enzyme replacement therapy
Source: PLoS One. 2018 Sep 18;13(9):e0203216. doi: 10.1371/journal.pone.0203216 (PMC6143186; doi:10.1371/journal.pone.0203216)
Supplement: S2 Table — (XLSX) [file pone.0203216.s002.xlsx]

## Sheet: S2 Table Human Laminin
Laminin
Pt ID	Age	MPS	Sample / Organ		SECTION	NO	Area	Mean Intensity	Std Dev	Min	Max	IntDen	RawIntDen
3		4	TONSIL
4		6	TONSIL		1		1367183	51.36	62.992	0	255	70217981	70217981
					2		1367183	49.748	67.126	0	255	68014761	68014761
					3		1367183	43.942	43.051	0	255	60077134	60077134
		Section 5 overexposed			4		1367183	38.61	44.498	0	255	52786660	52786660
					5	Mean	1367183	45.915	54.417	0	255	62774134	62774134
					6	SD	0	5.819	12.418	0	0	7.9561e+06	7.9561e+06
					7	Min	1367183	38.61	43.051	0	255	52786660	52786660
					8	Max	1367183	51.36	67.126	0	255	70217981	70217981
5		3	ADENOID - POOR		1		1367183	47.891	43.045	0	255	65475193	65475193
					2		1367183	38.895	39.506	0	255	53176104	53176104
					3		1367183	42.587	40.179	0	255	58224897	58224897
					4		1367183	32.934	40.85	0	255	45027186	45027186
					5		1367183	37.42	48.182	0	255	51160259	51160259
					6		1367183	33.51	43.929	0	255	45814614	45814614
					7		1367183	51.011	39.673	0	255	69741478	69741478
					8		1367183	40.415	33.36	0	255	55254029	55254029
					9		1367183	40.453	33.279	0	255	55306620	55306620
					10	Mean	1367183	40.568	40.223	0	255	5.54645e+07	5.54645e+07
					11	SD	0	5.996	4.764	0	0	8.19723e+06	8.19723e+06
					12	Min	1367183	32.934	33.279	0	255	45027186	45027186
					13	Max	1367183	51.011	48.182	0	255	69741478	69741478
6		1H	ADENOID		1		1367183	49.575	62.722	0	255	67778150	67778150
					2		1367183	50.198	54.018	0	255	68629283	68629283
					3		1367183	55.567	56.535	0	255	75969857	75969857
					4	Mean	1367183	51.78	57.758	0	255	70792430	70792430
					5	SD	0	3.294	4.479	0	0	4.50393e+06	4.50393e+06
					6	Min	1367183	49.575	54.018	0	255	67778150	67778150
					7	Max	1367183	55.567	62.722	0	255	75969857	75969857
7		6	TONSIL		1		1367183	64.123	49.267	0	255	87667756	87667756
					2		1367183	62.511	56.274	0	255	85463995	85463995
					3		1367183	67.183	62.254	0	255	91851762	91851762
					4		1367183	53.194	54.164	0	255	72725484	72725484
					5		1367183	82.269	52.047	0	255	112477171	112477171
					6		1367183	72.7	49.657	0	255	99393553	99393553
					7		1367183	58.568	59.132	0	255	80072803	80072803
					8	Mean	1367183	65.792	54.685	0	255	8.99504e+07	8.99504e+07
					9	SD	0	9.536	4.856	0	0	1.30374e+07	1.30374e+07
					10	Min	1367183	53.194	49.267	0	255	72725484	72725484
					11	Max	1367183	82.269	62.254	0	255	112477171	112477171
7		6	ADENOID		1		1367183	40.274	43.349	0	255	55061951	55061951
					2		1367183	36.521	45.482	0	255	49930371	49930371
					3		1367183	47.678	45.913	0	255	65184998	65184998
					4		1367183	38.71	41.475	0	255	52923633	52923633
					5		1367183	37.653	45.482	0	255	51478136	51478136
					6		1367183	32.792	40.671	0	255	44832140	44832140
					7		1367183	43.413	42.153	0	255	59353537	59353537
					8		1367183	42.966	35.695	0	255	58742822	58742822
					9		1367183	44.326	39.588	0	255	60601551	60601551
					10	Mean	1367183	40.481	42.201	0	255	5.53455e+07	5.53455e+07
					11	SD	0	4.574	3.329	0	0	6.25305e+06	6.25305e+06
					12	Min	1367183	32.792	35.695	0	255	44832140	44832140
					13	Max	1367183	47.678	45.913	0	255	65184998	65184998
8		4	ADENOID-POOR		1		1367183	67.929	50.219	0	255	92872020	92872020
					2		1367183	49.451	44.232	0	255	67608938	67608938
					3		1367183	64.764	50.421	0	255	88543958	88543958
					4		1367183	48.688	35.914	0	255	66565003	66565003
					5		1367183	64.01	39.355	1	255	87512796	87512796
					6		1367183	54.312	49.311	0	255	74254986	74254986
					7	Mean	1367183	58.192	44.909	0.167	255	7.95596e+07	7.95596e+07
					8	SD	0	8.41	6.167	0.408	0	1.14979e+07	1.14979e+07
					9	Min	1367183	48.688	35.914	0	255	66565003	66565003
					10	Max	1367183	67.929	50.421	1	255	92872020	92872020
9		1	ADENOID		1		1367183	65.54	48.145	0	255	89604994	89604994
					2		1367183	60.142	46.827	0	255	82224764	82224764
					3		1367183	65.988	44.369	0	255	90217961	90217961
					4		1367183	54.706	39.545	0	255	74792635	74792635
					5		1367183	52.912	35.126	4	255	72340397	72340397
					6		1367183	101.885	36.073	0	255	139294798	139294798
					7		1367183	46.43	44.058	0	255	63477964	63477964
					8		1367183	56.861	47.97	0	255	77739021	77739021
					9		1367183	58.491	48.216	0	255	79967427	79967427
					10	Mean	1367183	62.55	43.37	0.444	255	8.55178e+07	8.55178e+07
					11	SD	0	15.957	5.205	1.333	0	2.18156e+07	2.18156e+07
					12	Min	1367183	46.43	35.126	0	255	63477964	63477964
					13	Max	1367183	101.885	48.216	4	255	139294798	139294798
9		1	TONSIL		1		1367183	37.952	46.086	0	255	51887777	51887777
					2		1367183	44.551	48.777	0	255	60909732	60909732
					3		1367183	38.444	45.017	0	255	52560050	52560050
					4		1367183	51.298	48.465	0	255	70133457	70133457
					5		1367183	49.174	38.419	0	255	67230424	67230424
					6		1367183	42.783	32.367	0	255	58491939	58491939
					7	Mean	1367183	44.034	43.188	0	255	6.02022e+07	6.02022e+07
					8	SD	0	5.464	6.491	0	0	7.46972e+06	7.46972e+06
					9	Min	1367183	37.952	32.367	0	255	51887777	51887777
					10	Max	1367183	51.298	48.777	0	255	70133457	70133457
11		C	ADENOID-POOR
12		4	TONSIL		1		1367183	36.663	38.787	0	255	50125062	50125062
					2		1367183	48.379	37.129	0	255	66142913	66142913
					3		1367183	46.16	42.638	0	255	63108631	63108631
					4		1367183	52.69	38.334	0	255	72037325	72037325
					5		1367183	57.139	44.128	0	255	78118943	78118943
					6		1367183	54.227	38.606	0	255	74138766	74138766
					7		1367183	56.213	45.747	0	255	76853629	76853629
					8		1367183	57.126	43.974	0	255	78102347	78102347
					9	Mean	1367183	51.075	41.168	0	255	69828452	69828452
					10	SD	0	7.086	3.303	0	0	9.68772e+06	9.68772e+06
					11	Min	1367183	36.663	37.129	0	255	50125062	50125062
					12	Max	1367183	57.139	45.747	0	255	78118943	78118943
13		C	TONSIL		1		1367183	18.38	36.166	0	255	25129284	25129284
					2		1367183	21.78	41.621	0	255	29777841	29777841
					3		1367183	19.375	44.996	0	255	26489527	26489527
					4	Mean	1367183	19.845	40.928	0	255	2.71322e+07	2.71322e+07
					5	SD	0	1.748	4.456	0	0	2.38999e+06	2.38999e+06
					6	Min	1367183	18.38	36.166	0	255	25129284	25129284
					7	Max	1367183	21.78	44.996	0	255	29777841	29777841
13		C	ADENOID		1		1367183	19.626	32.384	0	255	26832964	26832964
					2		1367183	15.467	28.171	0	255	21146415	21146415
					3		1367183	23.656	25.563	0	255	32342096	32342096
					4		1367183	32.553	35.889	0	255	44505748	44505748
					5		1367183	24.134	35.517	0	255	32995381	32995381
					6		1367183	30.987	34.691	0	255	42364650	42364650
					7	Mean	1367183	24.404	32.036	0	255	3.33645e+07	3.33645e+07
					8	SD	0	6.528	4.266	0	0	8.92473e+06	8.92473e+06
					9	Min	1367183	15.467	25.563	0	255	21146415	21146415
					10	Max	1367183	32.553	35.889	0	255	44505748	44505748
14			ADENOID		1		1367183	20.3	45.326	0	255	27753572	27753572
					2		1367183	33.314	36.523	0	255	45545940	45545940
					3		1367183	24.294	33.927	0	255	33214046	33214046
					4		1367183	30.382	39.129	0	255	41538316	41538316
					5		1367183	16.654	45.427	0	255	22769236	22769236
					6		1367183	18.67	37.049	0	255	25525317	25525317
					7		1367183	19.721	46.354	0	255	26962826	26962826
					8	Mean	1367183	23.334	40.534	0	255	3.19013e+07	3.19013e+07
					9	SD	0	6.309	5.077	0	0	8.62565e+06	8.62565e+06
					10	Min	1367183	16.654	33.927	0	255	22769236	22769236
					11	Max	1367183	33.314	46.354	0	255	45545940	45545940
14		C	TONSIL
