# Supplementary material for: Substrate accumulation and extracellular matrix remodelling promote persistent upper airway disease in mucopolysaccharidosis patients on enzyme replacement therapy
Source: PLoS One. 2018 Sep 18;13(9):e0203216. doi: 10.1371/journal.pone.0203216 (PMC6143186; doi:10.1371/journal.pone.0203216)
Supplement: S3 Table — (XLSX) [file pone.0203216.s003.xlsx]

## Sheet: S3 Table Human HS LAMP2   HS
HS and LAMP2 Dual stain
				HS										LAMP2
Pt ID	Age	MPS	Sample / Organ	SECTION	NO	Area	Mean Intensity	Std Dev	Min	Max	IntDen	RawIntDen		SECTION	NO	Area	Mean Intensity	Std Dev	Min	Max	IntDen	RawIntDen
3		4	TONSIL	1		162791	4.668	10.522	0	255	759845	6381482		1		162791	10.328	28.782	0	255	1.68125e+06	14119783
				2		162791	5.42	11.937	0	255	882389	7410660		2		162791	11.581	32.673	0	255	1.88529e+06	15833405
				3		162791	5.551	9.934	0	255	903704	7589672		3		162791	20.211	41.349	0	255	3.2901e+06	27631600
				4	Mean	162791	5.213	10.798	0	255	848646	7.12727e+06		4	Mean	162791	14.04	34.268	0	255	2.28554e+06	1.91949e+07
				5	SD	NaN	0.477	1.03	0	0	77639.2	652045		5	SD	NaN	5.381	6.434	0	0	875933	7.35644e+06
				6	Min	162791	4.668	9.934	0	255	759845	6381482		6	Min	162791	10.328	28.782	0	255	1.68125e+06	14119783
				7	Max	162791	5.551	11.937	0	255	903704	7589672		7	Max	162791	20.211	41.349	0	255	3.2901e+06	27631600
4		6	TONSIL	1		162791	6.743	17.493	0	255	1.09775e+06	9219378		1		162791	5.194	22.874	0	255	845515	7100977
				2		162791	7.442	19.074	0	255	1.21155e+06	10175103		2		162791	11.302	29.727	0	255	1.83988e+06	15452018
				3		162791	11.994	20.045	0	255	1.95246e+06	16397575		3		162791	16.71	39.725	0	255	2.72017e+06	22845086
				4	Mean	162791	8.726	18.871	0	255	1.42059e+06	1.19307e+07		4	Mean	162791	11.069	30.775	0	255	1.80185e+06	1.51327e+07
				5	SD	NaN	2.851	1.288	0	0	464117	3.89784e+06		5	SD	NaN	5.761	8.475	0	0	937906	7.87691e+06
				6	Min	162791	6.743	17.493	0	255	1.09775e+06	9219378		6	Min	162791	5.194	22.874	0	255	845515	7100977
				7	Max	162791	11.994	20.045	0	255	1.95246e+06	16397575		7	Max	162791	16.71	39.725	0	255	2.72017e+06	22845086
5		3	ADENOID	1		577635	11.243	25.314	0	255	6.49433e+06	15371198		1		162791	21.707	40.245	0	255	3.53368e+06	29677259			Repeat values for HS
				2		577635	11.015	21.902	0	255	6.36255e+06	15059294		2		162791	19.449	41.069	0	255	3.16615e+06	26590593
				3		577635	13.876	25.812	0	255	8.01519e+06	18970873		3		162791	22.291	41.471	0	255	3.6287e+06	30475277
				4	Mean	577635	12.045	24.343	0	255	6.95736e+06	1.64671e+07		4	Mean	162791	21.149	40.928	0	255	3.44284e+06	2.89144e+07
				5	SD	NaN	1.59	2.128	0	0	918478	2.17391e+06		5	SD	NaN	1.501	0.625	0	0	244288	2.05163e+06
				6	Min	577635	11.015	21.902	0	255	6.36255e+06	15059294		6	Min	162791	19.449	40.245	0	255	3.16615e+06	26590593
				7	Max	577635	13.876	25.812	0	255	8.01519e+06	18970873		7	Max	162791	22.291	41.471	0	255	3.6287e+06	30475277
																												1		1429693	10.696	22.254	0	255	15291792	15291792
6		1H	ADENOID	1		162791	16.068	22.089	0	255	2.6157e+06	21967746		1		162791	13.147	31.897	0	255	2.14016e+06	17973890						2		1429693	11.173	25.239	0	255	15973257	15973257
				2		162791	16.933	22.816	0	255	2.75654e+06	23150541		2		162791	13.61	32.584	0	255	2.21559e+06	18607406						3		1429693	12.799	25.488	0	255	18299210	18299210
				3		162791	14.719	22.98	0	242	2.39613e+06	20123673		3		162791	12.456	28.047	0	255	2.02769e+06	17029352						4	Mean	1429693	11.556	24.327	0	255	1.65214e+07	1.65214e+07
				4	Mean	162791	15.907	22.628	0	250.667	2.58946e+06	21747320		4	Mean	162791	13.071	30.843	0	255	2.12781e+06	17870216						5	SD	0	1.103	1.8	0	0	1.57686e+06	1.57686e+06
				5	SD	NaN	1.116	0.474	0	7.506	181633	1.52543e+06		5	SD	NaN	0.581	2.445	0	0	94555.9	794119						6	Min	1429693	10.696	22.254	0	255	15291792	15291792
				6	Min	162791	14.719	22.089	0	242	2.39613e+06	20123673		6	Min	162791	12.456	28.047	0	255	2.02769e+06	17029352						7	Max	1429693	12.799	25.488	0	255	18299210	18299210
				7	Max	162791	16.933	22.98	0	255	2.75654e+06	23150541		7	Max	162791	13.61	32.584	0	255	2.21559e+06	18607406
7		6	TONSIL
8		4	ADS	1		162791	3.823	11.793	0	255	622423	5227357		1		162791	8.031	23.084	0	255	1.30739e+06	10979958
				2		162791	6.37	14.702	0	255	1.03697e+06	8708864		2		162791	12.026	32.443	0	255	1.95765e+06	16441172
				3		162791	7.086	11.698	0	255	1.1536e+06	9688381		3		162791	10.733	30.074	0	255	1.7472e+06	14673717
				4	Mean	162791	5.76	12.731	0	255	937662	7.87487e+06		4	Mean	162791	10.263	28.534	0	255	1.67075e+06	1.40316e+07
				5	SD	NaN	1.715	1.708	0	0	279164	2.34454e+06		5	SD	NaN	2.038	4.866	0	0	331807	2.78665e+06
				6	Min	162791	3.823	11.698	0	255	622423	5227357		6	Min	162791	8.031	23.084	0	255	1.30739e+06	10979958
				7	Max	162791	7.086	14.702	0	255	1.1536e+06	9688381		7	Max	162791	12.026	32.443	0	255	1.95765e+06	16441172
9		1	ADS	1		162791	10.1	21.887	0	255	1.64418e+06	13808456		1		162791	7.494	25.11	0	255	1.22001e+06	10246106
				2		162791	14.149	26.34	0	255	2.3033e+06	19344009		2		162791	9.875	29.225	0	255	1.60751e+06	13500486
				3		162791	14.091	25.769	0	255	2.29382e+06	19264393		3		162791	6.808	26.81	0	255	1.10821e+06	9307173
				4	Mean	162791	12.78	24.665	0	255	2.08043e+06	17472286		4	Mean	162791	8.059	27.049	0	255	1.31191e+06	1.10179e+07
				5	SD	NaN	2.321	2.423	0	0	377836	3.17322e+06		5	SD	NaN	1.61	2.068	0	0	262029	2.20062e+06
				6	Min	162791	10.1	21.887	0	255	1.64418e+06	13808456		6	Min	162791	6.808	25.11	0	255	1.10821e+06	9307173
				7	Max	162791	14.149	26.34	0	255	2.3033e+06	19344009		7	Max	162791	9.875	29.225	0	255	1.60751e+06	13500486
9		1	TONSIL	1		162791	19.453	28.022	0	255	3.1668e+06	26596041		1		162791	12.851	36.135	0	255	2.09196e+06	17569142
				2		162791	20.293	36.026	0	255	3.30344e+06	27743617		2		162791	17.295	44.659	0	255	2.81545e+06	23645272
				3		162791	15.581	28.51	0	255	2.53649e+06	21302491		3		162791	15.08	40.743	0	255	2.45484e+06	20616701
				4	Mean	162791	18.442	30.853	0	255	3.00224e+06	2.5214e+07		4	Mean	162791	15.075	40.512	0	255	2.45408e+06	2.06104e+07
				5	SD	NaN	2.513	4.487	0	0	409097	3.43576e+06		5	SD	NaN	2.222	4.267	0	0	361744	3.03807e+06
				6	Min	162791	15.581	28.022	0	255	2.53649e+06	21302491		6	Min	162791	12.851	36.135	0	255	2.09196e+06	17569142
				7	Max	162791	20.293	36.026	0	255	3.30344e+06	27743617		7	Max	162791	17.295	44.659	0	255	2.81545e+06	23645272
11		C	ADENOID	1		162791	3.981	12.153	0	255	648007	5442226		1		162791	4.844	19.345	0	255	788619	6623144
				2		162791	5.596	14.738	0	255	910995	7650905		2		162791	3.694	14.965	0	255	601300	5049960
				3		162791	6.104	14.361	0	255	993622	8344836		3		162791	1.474	10.522	0	255	239894	2014730
				4	Mean	162791	5.227	13.75	0	255	850875	7145989		4	Mean	162791	3.337	14.944	0	255	543271	4.56261e+06
				5	SD	NaN	1.109	1.396	0	0	180480	1.51575e+06		5	SD	NaN	1.713	4.411	0	0	278927	2.34254e+06
				6	Min	162791	3.981	12.153	0	255	648007	5442226		6	Min	162791	1.474	10.522	0	255	239894	2014730
				7	Max	162791	6.104	14.738	0	255	993622	8344836		7	Max	162791	4.844	19.345	0	255	788619	6623144
12		4	TONSIL	1		1367183	3.071	10.331	0	255	4198412	4198412		1		1367183	7.414	23.571	0	255	10136706	10136706
				2		1367183	4.293	11.804	0	255	5868995	5868995		2		1367183	15.555	39.534	0	255	21266327	21266327
				3		1367183	5.048	12.739	0	255	6901548	6901548		3		1367183	12.265	32.221	0	255	16768289	16768289
				4	Mean	1367183	4.137	11.625	0	255	5.65632e+06	5.65632e+06		4	Mean	1367183	11.745	31.776	0	255	1.60571e+07	1.60571e+07
				5	SD	0	0.998	1.214	0	0	1.36406e+06	1.36406e+06		5	SD	0	4.095	7.991	0	0	5.59879e+06	5.59879e+06
				6	Min	1367183	3.071	10.331	0	255	4198412	4198412		6	Min	1367183	7.414	23.571	0	255	10136706	10136706
				7	Max	1367183	5.048	12.739	0	255	6901548	6901548		7	Max	1367183	15.555	39.534	0	255	21266327	21266327
13		C	TONSIL	1		1367183	4.046	13.8	0	255	5530997	5530997		1		1367183	3.867	17.464	0	255	5287199	5287199
				2		1367183	8.713	23.297	0	255	11911670	11911670		2		1367183	9.281	26.89	0	255	12688422	12688422
				3		1367183	3.176	10.856	0	255	4342812	4342812		3		1367183	2.317	11.363	0	255	3167419	3167419
				4	Mean	1367183	5.312	15.984	0	255	7.26183e+06	7.26183e+06		4	Mean	1367183	5.155	18.572	0	255	7047680	7047680
				5	SD	0	2.977	6.502	0	0	4.07047e+06	4.07047e+06		5	SD	0	3.656	7.822	0	0	4.99868e+06	4.99868e+06
				6	Min	1367183	3.176	10.856	0	255	4342812	4342812		6	Min	1367183	2.317	11.363	0	255	3167419	3167419
				7	Max	1367183	8.713	23.297	0	255	11911670	11911670		7	Max	1367183	9.281	26.89	0	255	12688422	12688422
14		C	TONSIL	1		1367183	2.41	8.75	0	255	3294938	3294938		1		1367183	2.41	8.75	0	255	3294938	3294938
				2		1367183	1.723	10.041	0	255	2356336	2356336		2		1367183	1.723	10.041	0	255	2356336	2356336
				3		1367183	5.169	8.457	0	138	7066595	7066595		3		1367183	5.169	8.457	0	138	7066595	7066595
				4	Mean	1367183	3.101	9.083	0	216	4.23929e+06	4.23929e+06		4	Mean	1367183	3.101	9.083	0	216	4.23929e+06	4.23929e+06
				5	SD	0	1.824	0.843	0	67.55	2.49309e+06	2.49309e+06		5	SD	0	1.824	0.843	0	67.55	2.49309e+06	2.49309e+06
				6	Min	1367183	1.723	8.457	0	138	2356336	2356336		6	Min	1367183	1.723	8.457	0	138	2356336	2356336
				7	Max	1367183	5.169	10.041	0	255	7066595	7066595		7	Max	1367183	5.169	10.041	0	255	7066595	7066595
16		C	TONSILS	1		1367183	1.905	5.91	0	155	2604373	2604373		1		1367183	0	0	0	0	0	0
				2		1367183	2.873	9.628	0	248	3927873	3927873		2		1367183	1.463e-06	0.001	0	1	2	2
				3		1367183	3.276	10.504	0	255	4479051	4479051		3		1367183	0	0	0	0	0	0
				4	Mean	1367183	2.685	8.681	0	219.333	3.67043e+06	3.67043e+06		4	Mean	1367183	4.876e-07	0.0004032	0	0.333	0.667	0.667
				5	SD	0	0.705	2.439	0	55.824	963489	963489		5	SD	0	8.446e-07	0.0006983	0	0.577	1.155	1.155
				6	Min	1367183	1.905	5.91	0	155	2604373	2604373		6	Min	1367183	0	0	0	0	0	0
				7	Max	1367183	3.276	10.504	0	255	4479051	4479051		7	Max	1367183	1.463e-06	0.001	0	1	2	2
16		C	ADENOIDS	1		1367183	1.927	7.426	0	255	2634102	2634102		1		1367183	0.434	6.255	0	255	593395	593395
				2		1367183	1.613	6.41	0	252	2204826	2204826		2		1367183	0.671	4.884	0	255	917320	917320
				3		1367183	2.043	6.743	0	255	2792753	2792753		3		1367183	1.057	8.298	0	255	1444764	1444764
				4	Mean	1367183	1.861	6.86	0	254	2.54389e+06	2.54389e+06		4	Mean	1367183	0.721	6.479	0	255	985160	985160
				5	SD	0	0.222	0.518	0	1.732	304167	304167		5	SD	0	0.314	1.718	0	0	429720	429720
				6	Min	1367183	1.613	6.41	0	252	2204826	2204826		6	Min	1367183	0.434	4.884	0	255	593395	593395
				7	Max	1367183	2.043	7.426	0	255	2792753	2792753		7	Max	1367183	1.057	8.298	0	255	1444764	1444764
