# Supplementary material for: Substrate accumulation and extracellular matrix remodelling promote persistent upper airway disease in mucopolysaccharidosis patients on enzyme replacement therapy
Source: PLoS One. 2018 Sep 18;13(9):e0203216. doi: 10.1371/journal.pone.0203216 (PMC6143186; doi:10.1371/journal.pone.0203216)
Supplement: S4 Table — (XLSX) [file pone.0203216.s004.xlsx]

## Sheet: S4 Table Immunostains calculati
ColIV
1A (6)	1A (9)	1T (9)	3A (5)	4A (8)	4 T (3)	4T (12)	6A (7)	6T (7)	6T (4)	CA (11)	CA (13)	CA (14)	CT (13)	CT (14)
21.69	33.11	18.82	26.71	23.98	21.44	24.94	23.89	27.36	32.31	19.47	11.21	10.07	9	10.4
Mean for Pt	22.3916		25.6225		10.1066		10.2564
	Pt 9		pt 6		pt13		pt 14
	33.322		27.2		6.374		11.012
	29.973		22.916		12.068		10.6
	36.035		18.468		15.867		10.349
	15.1		25.632		14.763		11.694
	14.492		23.184		6.937		8.8
	17.772		25.926		15.867		7.95
	22.195		28.215		8.594		10.019
	22.025		28.938		7.426		7.879
	18.438		24.796		13.02		11.093
	21.239		29.075		12.338		11.631
	13.079		30.411		9.865		9.155
	25.029		22.709		12.449		13.552
					6.256		7.964
					10.14		11.891
					9.876
					8.287
					4.835
					6.957
Laminin
1A (6)	1A (9)	1T (9)	3A (5)	4A (8)	4 T (3)	4T (12)	6A (7)	6T (7)	6T (4)	CA (11)	CA (13)	CA (14)	CT (13)	CT (14)
51.78	62.55	44.03	40.57	58.19		51.07	40.48	65.79	45.92		24.4	23.33	19.85
Mean for Pt	55.1438		51.5551		22.8842		#DIV/0!
	Pt 9		pt 6		pt13		pt 14
	65.54		40.274		19.626
	60.142		36.521		15.467
	65.988		47.678		23.656
	54.706		38.71		32.553
	52.912		37.653		24.134
	101.885		32.792		30.987
	46.43		43.413		18.38
	56.861		42.966		21.78
	58.491		44.326		19.375
	37.952		64.123
	44.551		62.511
	38.444		67.183
	51.298		53.194
	49.174		82.269
	42.783		72.7
			58.568
HS
1A (6)	1A (9)	1T (9)	3A (5)	4A (8)	4 T (3)	4T (12)	6A (7)	6T (7)	6T (4)	CA (11)	CA (13)	CA (14)	CT (13)	CT (14)	CA(16)	CT(16)
15.91	12.78	18.44	12.04	5.76	5.213	4.137			8.726	5.227			5.312	3.101	1.861	2.685
Mean for Pt	13.8096		3		3		#DIV/0!		2.37671
	Pt 9		pt 6		pt13		pt 14		pt16
	10.1								1.927
	14.149								1.613
	14.091								2.043
	19.453								1.905
	20.293								2.873
	15.581								3.276
LAMP2
1A (6)	1A (9)	1T (9)	3A (5)	4A (8)	4 T (3)	4T (12)	6A (7)	6T (7)	6T (4)	CA (11)	CA (13)	CA (14)	CT (13)	CT (14)	CA(16)	CT(16)
3	3	3	3	3	3	3			3	3	3		3	3	3	3
13.07	8.059	15.08	21.15	10.26	14.04	11.74			11.07	3.337			5.155	3.101	0.7207	4.867e-07
Mean for Pt	11.5672		#DIV/0!		#DIV/0!		#DIV/0!		0.360334
	Pt 9		pt 6		pt13		pt 14		pt16
	7.494								0.434
	9.875								0.671
	6.808								1.057
	12.851								0
	17.295								1.46e-06
	15.08								0
JMP Stats
Phenotype	Bimodal Phenotype	Age	Col IV	LAM A5	HS	LAMP2	BLYSCAN
Control	Control		19.47	22.8842	5.227	3.337	1.0985
Control	Control		10.1066	23.33	5.312	5.155	2.10546
Control	Control		10.2564		3.101	3.101	1.0985
Control	Control				2.27283	0.360334
I	MPS		21.69	51.78	15.91	13.07	2.38008
I	MPS		22.3916	55.1438	15.6112	11.5672	5.12633
III	MPS		26.71	40.57	12.04	21.15
IV	MPS		23.98	58.19	5.76	10.26	7.96412
IV	MPS		21.44	51.07	5.213	14.04	3.55181
IV	MPS		24.94		4.137	11.74
VI	MPS		25.6225	45.92	8.726	11.07	17.9422
VI	MPS		32.31	51.5551			16.6606
