# Supplementary material for: Substrate accumulation and extracellular matrix remodelling promote persistent upper airway disease in mucopolysaccharidosis patients on enzyme replacement therapy
Source: PLoS One. 2018 Sep 18;13(9):e0203216. doi: 10.1371/journal.pone.0203216 (PMC6143186; doi:10.1371/journal.pone.0203216)
Supplement: S5 Table — (XLSX) [file pone.0203216.s005.xlsx]

## Sheet: S5 Table Blyscan GAG assay
						1	2	3	4	5	6	7	8	9	10	11	12	12		BCA run at 1 in 20 and 1 in 40 dilutions to prevent saturation
Software Version	2.00.18				A	CS Standard: 0ug	CS Standard: 0ug	P3-4-T: 1IN2	P3-4-T: 1IN2	P12-4-A: 1IN2	P12-4-A: 1IN2	P7-6-T: 1:20	P7-6-T: 1:20	blank	blank	P9-1-A: 1IN10	P9-1-A: 1IN10
					B	CS Standard: 1ug	CS Standard: 1ug	P4-6-T: 1IN2	P4-6-T: 1IN2	P13-C-T: 1IN2	P13-C-T: 1IN2	P7-6-A: 1IN5	P7-6-A: 1IN5	P14-C-A: 1IN5	P14-C-A: 1IN5	P11-C-A: 1IN10	P11-C-A: 1IN10
Plate Number	Plate 1				C	CS Standard: 1.5ug	CS Standard: 1.5ug	P6-1-A: 1IN2	P6-1-A: 1IN2	P13-C-A: 1IN2	P13-C-A: 1IN2	P9-1-T: 1IN5	P9-1-T: 1IN5	P3-4-T: 1IN10	P3-4-T: 1IN10	P12-4-A: 1IN10	P12-4-A: 1IN10
Date	2015-05-27				D	CS Standard: 2.0ug	CS Standard: 2.0ug	P7-6-T: 1IN2	P7-6-T: 1IN2	P14-C-T: 1IN2	P14-C-T: 1IN2	P9-1-A: 1IN5	P9-1-A: 1IN5	P4-6-T: 1IN10	P4-6-T: 1IN10	P13-C-T: 1IN10	P13-C-T: 1IN10
Time	14:19:22				E	CS Standard: 2.5ug	CS Standard: 2.5ug	P7-6-A: 1IN2	P7-6-A: 1IN2	P14-C-A: 1IN2	P14-C-A: 1IN2	P11-C-A: 1IN5	P11-C-A: 1IN5	P6-1-A: 1:20	P6-1-A: 1:20	P13-C-A: 1IN10	P13-C-A: 1IN10
Reader Type:	Synergy				F	CS Standard: 3.0ug	CS Standard: 3.0ug	P9-1-T: 1IN2	P9-1-T: 1IN2	P3-4-T: 1IN5	P3-4-T: 1IN5	P12-4-A: 1IN5	P12-4-A: 1IN5	P7-6-T: 1:20	P7-6-T: 1:20	P14-C-T: 1IN10	P14-C-T: 1IN10
Reader Serial Number:	Unknown				G	CS Standard: 4.0ug	CS Standard: 4.0ug	P9-1-A: 1IN2	P9-1-A: 1IN2	P4-6-T: 1IN5	P4-6-T: 1IN5	P13-C-T: 1IN5	P13-C-T: 1IN5	P7-6-A: 1IN10	P7-6-A: 1IN10	P14-C-A: 1IN10	P14-C-A: 1IN10
Reading Type	Reader				H			P11-C-A: 1IN2	P11-C-A: 1IN2	P6-1-A: 1:5	P6-1-A: 1:5	P13-C-A: 1IN5	P13-C-A: 1IN5	P9-1-T: 1IN10	P9-1-T: 1IN10
Procedure Details
Plate Type	96 WELL PLATE
Read	Absorbance Endpoint
	Full Plate
	Wavelengths: 562
	Read Speed: Normal
Results
Actual Temperature:	26.9
		1	2	3	4	5	6	7	8	9	10	11	12
	A	0.06	0.062	0.099	0.101	0.108	0.111	0.136	0.136	0.071	0.07	0.058	0.059	656
	B	0.4	0.39	0.19	0.195	0.12	0.123	0.166	0.17	0.093	0.095	0.094	0.099	656
	C	0.528	0.529	0.092	0.095	0.135	0.133	0.059	0.059	0.072	0.075	0.056	0.057	656
	D	0.6	0.619	0.267	0.272	0.075	0.077	0.088	0.09	0.071	0.071	0.054	0.056	656
	E	0.741	1.078	0.386	0.38	0.159	0.164	0.086	0.088	0.057	0.056	0.063	0.064	656
	F	0.857	0.895	0.082	0.082	0.105	0.104	0.073	0.074	0.088	0.089	0.068	0.068	656
	G	1.075	1.128	0.079	0.08	0.158	0.16	0.082	0.083	0.116	0.116	0.068	0.07	656
	H	0.041	0.041	0.075	0.077	0.074	0.073	0.062	0.063	0.062	0.061	0.041	0.041	656
																			Required protein conc for Actinase Digestion (20hrs at 55C):
																				1	mg/ml
	[Standard] (ug)				Average OD	Average OD - zero			Sample	ID				Average OD	Average OD - zero	[Sample] (mg/ml)	[ Original Sample] (ug/mg protein)	Dilution Factor for BCA x10 (as 100ul used)	1 value /pt
	0	0.06	0.062		0.061	0			P3-4-T: 1IN2		0.099	0.101		0.1	0.039	0.142805	2.8561	20
	1	0.4	0.39		0.395	0.334			P4-6-T: 1IN2		0.19	0.195		0.1925	0.1315	0.481509	9.63017	20
	1.5	0.528	0.529		0.5285	0.4675			P6-1-A: 1IN2		0.092	0.095		0.0935	0.0325	0.119004	2.38008	20
	2	0.6	0.619		0.6095	0.5485			P7-6-T: 1IN2		0.267	0.272		0.2695	0.2085	0.763457	15.2691	20	19.4251
	2.5	0.741	0.8		0.7705	0.7095			P7-6-A: 1IN2		0.386	0.38		0.383	0.322	1.17906	23.5811	20
	3	0.857	0.895		0.876	0.815			P9-1-T: 1IN2		0.082	0.082		0.082	0.021	0.0768949	1.5379	20
	4	1.075	1.128		1.1015	1.0405			P9-1-A: 1IN2		0.079	0.08		0.0795	0.0185	0.0677408	1.35482	20
									P11-C-A: 1IN2		0.075	0.077		0.076	0.015	0.0549249	1.0985	20
									P12-4-A: 1IN2		0.108	0.111		0.1095	0.0485	0.177591	3.55181	20
									P13-C-T: 1IN2		0.12	0.123		0.1215	0.0605	0.221531	4.43061	20	4.88832
									P13-C-A: 1IN2		0.135	0.133		0.134	0.073	0.267301	5.34603	20
									P14-C-T: 1IN2		0.075	0.077		0.076	0.015	0.0549249	1.0985	20
									P14-C-A: 1IN2		0.159	0.164		0.1615	0.1005	0.367997	7.35994	20
									P3-4-T: 1IN5		0.105	0.104		0.1045	0.0435	0.159282	7.96412	50
									P4-6-T: 1IN5		0.158	0.16		0.159	0.098	0.358843	17.9421	50
									P6-1-A: 1:5		0.074	0.073		0.0735	0.0125	0.0457708	2.28854	50
									P7-6-T: 1:20		0.136	0.136		0.136	0.075	0.274625	13.7312	50	16.6606			Adenoids	Tonsils
									P7-6-A: 1IN5		0.166	0.17		0.168	0.107	0.391798	19.5899	50
									P9-1-T: 1IN5		0.059	0.059		0.059	-0.002	-0.00732332	-0.366166	50
				Slope	0.2731				P9-1-A: 1IN5		0.088	0.09		0.089	0.028	0.102527	5.12633	50
				Intercept	0				P11-C-A: 1IN5		0.086	0.088		0.087	0.026	0.0952032	4.76016	50
									P12-4-A: 1IN5		0.073	0.074		0.0735	0.0125	0.0457708	2.28854	50
									P13-C-T: 1IN5		0.082	0.083		0.0825	0.0215	0.0787257	3.93629	50	2.10546			1 in2	1in5
									P13-C-A: 1IN5		0.062	0.063		0.0625	0.0015	0.00549249	0.274625	50			Control	3.86672	3.7532
									blank												Exc 14 A	2.99341	2.99036
									P14-C-A: 1IN5		0.093	0.095		0.094	0.033	0.120835	6.04174	50			MPS	7.52014	9.84726
																					MPS I	1.7576	3.70743
																					MPS III
																					MPS IV	3.20395	5.12633
																					MPS VI	16.1601	17.0878
									1 value per patient						All values
										MPS I	MPS IV	MPS VI	Control		MPS I	MPS IV	MPS VI	Control
									Pt	2.38008	7.96412	17.9421	1.0985		2.38008	7.96412	17.9421	1.0985
										5.12633	3.55181	16.6606	2.10546		5.12633	3.55181	13.7312	3.93629
													1.0985		1.5379		19.5899	0.274625
																		1.0985
																		6.04174
									Mean	3.7532	5.75796	17.3014	1.60198
