# Supplementary material for: Substrate accumulation and extracellular matrix remodelling promote persistent upper airway disease in mucopolysaccharidosis patients on enzyme replacement therapy
Source: PLoS One. 2018 Sep 18;13(9):e0203216. doi: 10.1371/journal.pone.0203216 (PMC6143186; doi:10.1371/journal.pone.0203216)
Supplement: S6 Table — (XLSX) [file pone.0203216.s006.xlsx]

## Sheet: S6 Table PCR Technical Analysis
Block Type	96well						ΔCт Mean of all WT	S.D of Delta CT	ΔCт Mean of all MPS	ΔΔCт of ALL MPS	2-∆∆Ct
Chemistry	TAQMAN
Experiment File Name	D:\Users\Administrator\Desktop\RICKY qPCR\COMPARING TONSIL VS ADENOID IN PTS WITH BOTH IL-1 IL-6 TNF 17-7-14.eds					IL-1	6.14407	0.595341	6.92039	0.776325	0.583852
Experiment Run End Time	2014-07-17 13:24:17 PM PDT					IL-6	4.68853	0.553155	5.86675	1.17822	0.441897
Instrument Type	steponeplus					TNF-alpha
Passive Reference	ROX
											Comparing tonsil expression in relation to adenoid in each pt		Comparing Tonsil vs adenoid in MPS / Control groups
Sample Name	Target Name	Task	RQ	RQ Min	RQ Max	Cт Mean	ΔCт Mean	ΔCт SE	ΔΔCт	2-ΔCт	ΔΔCт	2-ΔΔCт	ΔCт Mean of adenoids (MPS or WT)	ΔCт Mean of tonsil (MPS or WT)	ΔΔCт	2-ΔΔCт
	IL-1	NTC
	IL-6	NTC
	TNF-ALPHA	NTC
	GAPDH	NTC
7TONSIL mps 6	IL-1	UNKNOWN	1	0.943882	1.05945	29.5596	5.00549	0.0193652	0	0.0311312	-3.45935	10.9994
7TONSIL	IL-6	UNKNOWN	1	0.500883	1.99648	33.0183	8.46425	0.231823	0	0.00283144	-0.315369	1.24433
7TONSIL	TNF-ALPHA	UNKNOWN	1	0.91334	1.09488	31.1655	6.61138	0.0303943	0	0.0102277	1.4677	0.361559
7TONSIL	GAPDH	UNKNOWN				24.5541							MPS Tonsil vs Ads
7ADENOID	IL-1	UNKNOWN	0.0909144	0.0510341	0.161959	33.4505	8.46484	0.193612	3.45935	0.00283028			8.29117	5.18784	-3.10333	8.594
7ADENOID	IL-6	UNKNOWN	0.803646	0.501378	1.28814	33.7653	8.77962	0.158196	0.315369	0.00227547			8.0748	6.83229	-1.24251	2.36609
7ADENOID	TNF-ALPHA	UNKNOWN	2.7658	1.78152	4.2939	30.1294	5.14368	0.147488	-1.4677	0.0282877			5.35355	5.47764	0.124094	0.91758
7ADENOID	GAPDH	UNKNOWN				24.9857
9TONSIL MPS 1	IL-1	UNKNOWN	0.776636	0.11505	5.24264	33.2782	5.37018	0.640299	0.364689	0.0241776	-2.74731	6.71465
9TONSIL	IL-6	UNKNOWN	9.60588	1.44115	64.0272	33.1084	5.20033	0.636048	-3.26392	0.0271985	-2.16965	4.49913
9TONSIL	TNF-ALPHA	UNKNOWN	4.8148	0.68759	33.7153	32.2519	4.3439	0.652587	-2.26748	0.0492442	-1.21951	2.32867
9TONSIL	GAPDH	UNKNOWN				27.908
9ADENOID	IL-1	UNKNOWN	0.115663	0.0512266	0.261152	34.6691	8.1175	0.273078	3.112	0.00360073
9ADENOID	IL-6	UNKNOWN	2.13505	1.04401	4.36631	33.9216	7.36998	0.239885	-1.09427	0.00604527
9ADENOID	TNF-ALPHA	UNKNOWN	2.06762	1.60922	2.65659	32.115	5.56341	0.0840432	-1.04797	0.0211469
9ADENOID	GAPDH	UNKNOWN				26.5516
13 C TONSIL	IL-1	UNKNOWN	0.526459	0.313009	0.885465	34.3964	5.9311	0.174338	0.925608	0.0163893	-0.821977	1.76783
13 C TONSIL	IL-6	UNKNOWN	5.09306	2.15793	12.0204	34.5811	6.11572	0.287935	-2.34853	0.0144207	1.03604	0.487663
13 C TONSIL	TNF-ALPHA	UNKNOWN	4.97254	2.62469	9.42058	32.7627	4.29739	0.214248	-2.31398	0.0508575	-0.796227	1.73655
13 C TONSIL	GAPDH	UNKNOWN				28.4653							Controls Tonsil vs Ads
13 C ADENOID	IL-1	UNKNOWN				38.4995	6.75308			0.00927088			8.50094	7.49476	-1.00618	2.00858
13 C ADENOID	IL-6	UNKNOWN	10.4438	6.72072	16.2294	36.8261	5.07967	0.147807	-3.38458	0.029571			6.72283	7.28156	0.558731	0.678899
13 C ADENOID	TNF-ALPHA	UNKNOWN	2.86345	1.71133	4.79123	36.8401	5.09362	0.172601	-1.51776	0.0292865			5.84488	5.71952	-0.125363	1.09078
13 C ADENOID	GAPDH	UNKNOWN				31.7465
14 C TONSIL	IL-1	UNKNOWN	0.33307	0.0868979	1.27662	36.5617	6.5916	0.45052	1.5861	0.0103689	-5.03944	32.8869
14 C TONSIL	IL-6	UNKNOWN	5.28436	2.15294	12.9704	36.0326	6.06252	0.301074	-2.40173	0.0149623	-2.65333	6.29118
14 C TONSIL	TNF-ALPHA	UNKNOWN	2.85832	0.656749	12.4401	35.0663	5.09621	0.493127	-1.51517	0.029234	-0.668608	1.58954
14 C TONSIL	GAPDH	UNKNOWN				29.9701
14 C ADENOID	IL-1	UNKNOWN	0.0101277	0.00365358	0.0280742	39.131	11.631	0.341866	6.62554	0.000315289
14 C ADENOID	IL-6	UNKNOWN	0.839963	0.529941	1.33135	36.2158	8.71585	0.154438	0.251602	0.0023783
14 C ADENOID	TNF-ALPHA	UNKNOWN	1.79821	0.995624	3.24777	33.2648	5.76482	0.198224	-0.84656	0.0183915
14 C ADENOID	GAPDH	UNKNOWN				27.5
16 C TONSIL	IL-1	UNKNOWN	0.0322157	0.0233828	0.0443851	34.0658	9.96159	0.107448	4.95609	0.00100291	2.84289	0.139382
16 C TONSIL	IL-6	UNKNOWN	0.434617	0.273412	0.690869	33.7707	9.66643	0.155408	1.20218	0.00123059	3.29348	0.101991
16 C TONSIL	TNF-ALPHA	UNKNOWN	0.449511	0.203952	0.990725	31.8692	7.76495	0.264983	1.15357	0.00459745	1.08875	0.47017
16 C TONSIL	GAPDH	UNKNOWN				24.1042
16 C ADENOID	IL-1	UNKNOWN	0.231133	0.198421	0.269238	35.6839	7.1187	0.0511677	2.1132	0.00719546
16 C ADENOID	IL-6	UNKNOWN	4.26131	2.41044	7.53338	34.9382	6.37295	0.191045	-2.0913	0.0120656
16 C ADENOID	TNF-ALPHA	UNKNOWN	0.956061	0.640459	1.42719	35.2414	6.6762	0.134335	0.0648251	0.00977829
16 C ADENOID	GAPDH	UNKNOWN				28.5652
Analysis Type	Singleplex
Endogenous Control	GAPDH
RQ Min/Max Confidence Level	95.0
Reference Sample	7TONSIL
