# Supplementary material for: Substrate accumulation and extracellular matrix remodelling promote persistent upper airway disease in mucopolysaccharidosis patients on enzyme replacement therapy
Source: PLoS One. 2018 Sep 18;13(9):e0203216. doi: 10.1371/journal.pone.0203216 (PMC6143186; doi:10.1371/journal.pone.0203216)
Supplement: S7 Table — (XLSX) [file pone.0203216.s007.xlsx]

## Sheet: S7 TablePCR Relative expression
	2^-Delta CT																MOUSE (N=3)
									Between Tonsils and adenoids								WT	IDUA
	Control	All MPS	MPS I	MPS III	MPS IV	MPS VI			t-1	a1	t6	a6	tt	at		LUNG
Adenoid									0.01661	0.004643	0.01213	0.01047	0.02883	0.02138		IL-1α	0.01053	0.007999
IL-1α	0.1091	0.03028	0.0208	0.01256	0.06165	0.03558										IL-6	0.003985	0.004564
IL-6	0.1662	0.03178	0.0362	0.0226	0.04342	0.02048										TNF-α	0.01354	0.009767
TNF-α	0.01396	0.01029	0.008657	0.01636	0.006766	0.01101
Tonsil
IL-1α	0.07026	0.1562	0.07151		0.1963	0.1585
IL-6	0.04105	0.01409	0.03597		0.007636	0.009603
TNF-α	0.003874	0.002933	0.002432		0.002808	0.003309
Relative Expression		MPS/Control ratio							Relative expression of tonsil over adenoids						Relative expression
		ALL MPS															0.759639
		0.277544	0.190651	0.115124	0.565078	0.326123			3.57743		1.15855		1.34846				1.14529
		0.191215	0.21781	0.135981	0.261252	0.123225											0.721344
		0.737106	0.620129	1.17192	0.48467	0.788682
															Fold increase (-1/expression if <1)
		2.22317	1.01779		2.79391	2.25591											-1.31641
		0.34324	0.876248		0.186017	0.233934
		0.757099	0.627775		0.724832	0.854156											-1.3863
Fold increase (-1/expression if <1)
Adenoid
IL-1α		-3.60304	-5.24519	-8.68631	-1.76967	-3.06633
IL-6		-5.2297	-4.59116	-7.35398	-3.82773	-8.11523
TNF-α		-1.35666	-1.61257	1.17192	-2.06326	-1.26794
Tonsil										#]
IL-1α		2.22317	1.01779		2.79391	2.25591
IL-6		-2.91341	-1.14123		-5.37585	-4.27471
TNF-α		-1.32083	-1.59293		-1.37963	-1.17075
